# Supplementary material for: The Scalable Solid-State Synthesis of a Ni5P4/Ni2P–FeNi Alloy Encapsulated into a Hierarchical Porous Carbon Framework for Efficient Oxygen Evolution Reactions
Source: Nanomaterials (Basel). 2022 May 28;12(11):1848. doi: 10.3390/nano12111848 (PMC9182157; doi:10.3390/nano12111848)
Supplement: Supplementary file 1 [file nanomaterials-12-01848-s001.zip]

Archive with 1 entries (1 files):
- nanomaterials-1735611-supplementary.pdf
